# Supplementary material for: ROS-Responsive and pH-Sensitive Aminothiols Dual-Prodrug for Radiation Enteritis
Source: Antioxidants (Basel). 2022 Oct 29;11(11):2145. doi: 10.3390/antiox11112145 (PMC9686648; doi:10.3390/antiox11112145)
Supplement: Supplementary file 1 [file antioxidants-11-02145-s001.zip]

Archive with 1 entries (1 files):
- antioxidants-1965924-supplementary.pdf
